# Supplementary material for: Can CT Radiomics Predict the Ki-67 Index of Gastrointestinal Stromal Tumors (GISTs)? A Systematic Review and Meta-Analysis
Source: Cancers (Basel). 2025 Aug 30;17(17):2855. doi: 10.3390/cancers17172855 (PMC12427292; doi:10.3390/cancers17172855)
Supplement: Supplementary file 1 [file cancers-17-02855-s001.zip]

Archive with 2 entries (2 files):
- cancers-3788164_SUPPLEMENTARY DATA.pdf
- Take home message.pdf
